# Supplementary material for: PVA-Cellulose Fibers Composites Impregnated with Antimicrobial Particles: The Solvent Effect
Source: Polymers (Basel). 2025 Sep 10;17(18):2456. doi: 10.3390/polym17182456 (PMC12473284; doi:10.3390/polym17182456)
Supplement: Supplementary file 1 [file polymers-17-02456-s001.zip]

Archive with 5 entries (5 files):
- polymers-3844779_figure S1_600 dpi.jpg
- polymers-3844779_figure S2_600 dpi.jpg
- polymers-3844779_figure S3_600 dpi.JPG
- polymers-3844779_figure S4_600 dpi.JPG
- polymers-3844779_Table S1_correction 2.pdf
